# Supplementary material for: Comparative Analysis of Abattoir-Based Measures and On-Farm Pig Welfare Indicators in Italian Fattening Heavy Pigs
Source: Vet Sci. 2026 Apr 8;13(4):361. doi: 10.3390/vetsci13040361 (PMC13120301; doi:10.3390/vetsci13040361)
Supplement: Supplementary file 1 [file vetsci-13-00361-s001.zip]

Archive with 1 entries (1 files):
- vetsci-4234803-supplementary.pdf
